# Supplementary material for: Alleviation of Drought Stress by Hydrogen Sulfide Is Partially Related to the Abscisic Acid Signaling Pathway in Wheat
Source: PLoS One. 2016 Sep 20;11(9):e0163082. doi: 10.1371/journal.pone.0163082 (PMC5029883; doi:10.1371/journal.pone.0163082)
Supplement: S1 File — (XLS) [file pone.0163082.s001.xls]

## Sheet: Sheet1
Plant height	cm
	Treatment	0d	1d	2d	3d	4d	5d	6d	7d
	CK	13.45	15.4	17.82	18.79	19.98	20.17	20.11	21.04
	PEG		13.26	13.41	14.4	15.22	16.33	16.65	16.71
	NaHS+PEG		13.66	14.54	16	16.73	17.85	17.28	17.67
Leaf relative water content		%
	Treatment	0d	1d	2d	3d	4d	5d	6d	7d
	CK	90.75	91.3	91.595	92.68	92.765	89.845	96.275	92.175
	PEG		88.025	77.9	65.915	53.75	48.755	40.06	34.035
	NaHS+PEG		89.11	85.25	73.455	58.9	51.405	45.255	34.835
Shoot dry weight		g/plant
	Treatment	0d	1d	2d	3d	4d	5d	6d	7d
	CK	0.0165	0.0225	0.0236	0.0238	0.0259	0.0293	0.03	0.0341
	PEG		0.019	0.0205	0.0209	0.0229	0.0262	0.0261	0.0241
	NaHS+PEG		0.021	0.022	0.0227	0.025	0.0279	0.02695	0.0251
SOD activity of leaf		U/g.min
	Treatment	0d	1d	2d	3d	4d	5d	6d	7d
	CK	109.695	109.315	144.87	142.22	137.14	136.07	115.715	102.5
	PEG		128.595	153.945	193.665	137.5	131.077	119.285	163.93
	NaHS+PEG		131.25	158.485	230.73	158.57	102.86	138.57	167.14
POD activity of leaf		U/g.min
	Treatment	0d	1d	2d	3d	4d	5d	6d	7d
	CK	40.73	39.47	46.87	48.27	45.87	39.33	44.93	46.8
	PEG		53.33	46.93	71.66	59.03	35.73	52.93	57.33
	NaHS+PEG		54.73	51.46	75.13	60.93	41.4	51.6	54.46
CAT activity of leaf		U/g.min
	Treatment	0d	1d	2d	3d	4d	5d	6d	7d
	CK	2.765	2.775	2.63	2.775	2.825	2.11	2.63	2.615
	PEG		5.815	6.6	7.215	5.145	3.08	2.105	2.76
	NaHS+PEG		6.065	7.09	7.975	5.385	3.985	2.16	2.76
H2S content in leaf		umol/g
	Treatment	0d	1d	2d	3d	4d	5d	6d	7d
	CK	4.696	4.68	4.601	4.85	4.976	4.499	5.783	3.774
	PEG		4.35	6.689	6.492	7.348	4.319	5.57	4.135
	NaHS+PEG		5.092	6.72	7.43	7.43	4.795	6.475	5.55
ABA content of leaf		ng/g
	Treatment	0d	1d	2d	3d	4d	5d	6d	7d
	CK	235.014	246.621	259.517	273.704	285.31	267.255	286.6	304.655
	PEG		384.613	427.172	496.813	561.296	627.068	707.026	750.874
	NaHS+PEG		354.952	382.034	425.882	474.889	518.737	579.351	612.882
H2S content of leaf in the treat of ABA
	Treatment	0d	1d	2d	3d	4d	5d	6d	7d
	CK	4.894	4.96	4.861	4.861	5.24	4.779	4.828	4.795
	PEG		5.273	5.487	5.47	6.442	5.783	5.372	7.331
	ABA+PEG		5.52	5.619	6.179	6.508	6.113	4.614	6.67

## Sheet: Sheet2
SODactivity of root
	Treatment	0d	1d	2d	3d	4d	5d	6d	7d
	CK	191	193.2	192.66	194.195	188.976	177.008	175	173.228
	PEG		183.641	231.768	210.66	220.472	194.016	184.567	231.811
	NaHS+PEG		201.372	242.322	215.303	240.63	224.882	219.843	238.74
POD activity of root
	Treatment	0d	1d	2d	3d	4d	5d	6d	7d
	CK	376.8	391.333	363.35	395.733	306	360.667	352.8	356
	PEG		396.267	411.733	463.6	422.667	490	396.667	455.467
	NaHS+PEG		432	465.6	427.2	411.467	589	520.1	571.333
CAT activity of root
	Treatment	0d	1d	2d	3d	4d	5d	6d	7d
	CK	4.59333	4.59333	4.62667	4.6	4.16667	3.135	4.05	4.09333
	PEG		5.81333	6.6	7.25333	5.14667	3.21333	2.10667	2.76
	NaHS+PEG		7	7.09333	7.53333	5.38667	3.98667	2.16	2.91
H2S content of root
	Treatment	0d	1d	2d	3d	4d	5d	6d	7d
	CK	1.501	1.682	1.591	1.682	1.6	1.501	1.6	1.518
	PEG		1.781	1.88	1.83	1.88	1.748	1.715	1.682
	NaHS+PEG		1.798	1.929	2.226	1.88	1.781	1.946	1.798
ABA content of root
	Treatment	0d	1d	2d	3d	4d	5d	6d	7d
	CK	300.786	338.186	349.793	334.317	358.82	358.82	375.586	384.613
	PEG		410.406	459.413	516.158	596.116	677.364	765.06	811.488
	NaHS+PEG		374.296	403.958	454.255	498.103	545.82	605.144	647.702
H2S content of root of ABA treatment
	Treatment	0d	1d	2d	3d	4d	5d	6d	7d
	CK	1.682	1.814	1.682	1.682	1.682	1.452	1.682	1.518
	PEG		1.781	1.88	1.83	1.88	1.748	1.715	1.682
	ABA+PEG		1.798	1.929	2.242	1.88	1.781	1.946	1.798

## Sheet: Sheet3
	gene relative expression level of leaf
TaZEP
	Treatment	0d	1d	3d	5d	7d
	CK	1.021	1.26	0.508	0.759	0.419
	PEG		2.937	1.245	1.028	1.212
	NaHS+PEG		3.03	2.241	1.415	1.418
TaNCED
	Treatment	0d	1d	3d	5d	7d
	CK	1.013	0.771	0.28	0.404	0.297
	PEG		2.079	0.076	0.694	0.077
	NaHS+PEG		3.464	0.55	0.27	0.064
TaAAO
	Treatment	0d	1d	3d	5d	7d
	CK	1	1.437	1.158	1.232	1.695
	PEG		2.48	0.962	1.634	1.304
	NaHS+PEG		2.693	1.514	0.543	0.708
TaSDR
	Treatment	0d	1d	3d	5d	7d
	CK	1.004	1.631	1.242	1.206	0.862
	PEG		2.095	0.869	1.27	1.805
	NaHS+PEG		1.287	2.265	1.527	0.968
Ta8'OH1
	Treatment	0d	1d	3d	5d	7d
	CK	1.005	0.793	1.214	1.299	1.745
	PEG		0.613	6.771	0.713	2.433
	NaHS+PEG		0.601	5.152	0.611	1.564
Ta8'OH2
	Treatment	0d	1d	3d	5d	7d
	CK	1.003	1.675	0.445	0.931	0.269
	PEG		2.456	0.454	2.634	1.101
	NaHS+PEG		1.68	0.557	0.793	0.452
TaGLU1
	Treatment	0d	1d	3d	5d	7d
	CK	1.007	1.056	1.218	0.631	0.681
	PEG		2.898	0.919	0.549	0.467
	NaHS+PEG		1.917	1.128	0.632	0.473
TaGLU4
	Treatment	0d	1d	3d	5d	7d
	CK	1	0.795	0.391	1.396	0.995
	PEG		1.891	0.893	2.528	1.951
	NaHS+PEG		2.235	1.761	2.881	0.885
TaCHLH
	Treatment	0d	1d	3d	5d	7d
	CK	1	1.184	0.529	1.277	0.539
	PEG		4.69	0.191	2.101	1.054
	NaHS+PEG		3.499	0.36	0.606	1.321
TaRCAR
	Treatment	0d	1d	3d	5d	7d
	CK	1.006	1.147	1.174	0.629	0.59
	PEG		1.615	1.293	0.954	0.969
	NaHS+PEG		2.304	0.231	1.228	1.298

## Sheet: Sheet4
TaZEP	gene relative expression level of root
	Treatment	0d	1d	3d	5d	7d
	CK	1.005	1.52	1.59	1.523	1.701
	PEG		4.26	4.914	3.665	4.525
	NaHS+PEG		3.174	6.708	4.835	5.391
TaNCED
	Treatment	0d	1d	3d	5d	7d
	CK	1	1.306	1.434	0.603	0.455
	PEG		1.746	2.709	0.83	2.541
	NaHS+PEG		0.8	3.027	4.882	6.534
TaAAO
	Treatment	0d	1d	3d	5d	7d
	CK	1.009	1.098	0.751	1.351	1.486
	PEG		9.473	6.769	5.742	13.795
	NaHS+PEG		9.249	7.622	8.08	16.503
TaSDR
	Treatment	0d	1d	3d	5d	7d
	CK	1.003	1.745	1.435	0.597	1.502
	PEG		2.832	2.565	0.264	3.891
	NaHS+PEG		2.303	3.317	0.733	1.928
Ta8'OH1
	Treatment	0d	1d	3d	5d	7d
	CK	1.01	0.842	1.434	0.592	1.147
	PEG		1.352	2.496	0.404	1.138
	NaHS+PEG		1.001	2.867	0.335	3.333
Ta8'OH2
	Treatment	0d	1d	3d	5d	7d
	CK	1.002	0.601	0.876	0.646	0.396
	PEG		1.421	1.541	1.308	2.332
	NaHS+PEG		0.465	1.766	0.598	3.238
TaGLU1
	Treatment	0d	1d	3d	5d	7d
	CK	1.011	1.387	0.898	1.146	0.58
	PEG		0.743	0.857	0.614	0.404
	NaHS+PEG		0.597	0.716	0.482	0.413
TaGLU4
	Treatment	0d	1d	3d	5d	7d
	CK	1.008	1.615	1.166	0.948	0.957
	PEG		1.252	0.894	0.339	1.092
	NaHS+PEG		1.179	1.037	0.924	1.448
TaCHLH
	Treatment	0d	1d	3d	5d	7d
	CK	1.008	0.858	0.921	1.491	1.353
	PEG		1.421	1.838	0.903	1.634
	NaHS+PEG		1.744	1.046	4.142	2.424
TaRCAR
	Treatment	0d	1d	3d	5d	7d
	CK	1.006	0.424	1.063	1.176	0.495
	PEG		0.9	1.77	1.628	0.95
	NaHS+PEG		0.89	2.634	3.543	1.463
